# Supplementary material for: HIV and STI Testing Preferences for Men Who Have Sex with Men in High-Income Countries: A Scoping Review
Source: Int J Environ Res Public Health. 2022 Mar 4;19(5):3002. doi: 10.3390/ijerph19053002 (PMC8910668; doi:10.3390/ijerph19053002)
Supplement: Supplementary file 1 [file ijerph-19-03002-s001.zip]

Archive with 1 entries (1 files):
- ijerph-1569375-supplementary.pdf
